# Supplementary material for: A Feasibility Study on an Ultra-Brief Intervention for Improving Freshmen’s Emotional Intelligence
Source: J Intell. 2021 Jul 14;9(3):36. doi: 10.3390/jintelligence9030036 (PMC8293370; doi:10.3390/jintelligence9030036)
Supplement: Supplementary file 1 [file jintelligence-09-00036-s001.zip]

Archive with 1 entries (1 files):
- jintelligence-955467-supplementary.sav
